# Supplementary material for: Conservative two-stage revision with primary components of infected total hip arthroplasty: An analysis of survival, clinical and radiographic outcomes
Source: PLoS One. 2020 Oct 1;15(10):e0239981. doi: 10.1371/journal.pone.0239981 (PMC7529346; doi:10.1371/journal.pone.0239981)
Supplement: S1 Data — (XLSX) [file pone.0239981.s001.xlsx]

## Sheet: Foglio1
Patient ID	Age	Comorbilities	Offset preop	Offset spacer	Offset postop	Spacer size	I stage op time	II stage op time	Total op time	Conservative revision	Revision stem	Revision cup	Revision component	Follow up	HHS pre	OHS pre	HHS final	OHS final	Reoperation	Revision	Reinfection	Eradication	Death	ESR	CRP	G+	G-	Polimicrobic	Candida
1	33	0	50	45	48	46	130	100	230	0	1	0	Stem	100	40	20	94	45	0	0	0	1	0	111	2.2	1	0	0	0
2	69	0	57	48	54	54	135	70	205	1	0	0	Primary	96	25	15	97	47	0	0	0	0	1	49	3.81	0	0	1	0
3	66	0	50	43	52	46	130	100	230	0	0	1	Cup	26	58	25	93	43	0	0	0	1	0	60	4	1	0	0	0
4	77	0	48	48	48	46	70	70	140	1	0	0	Primary	80	35	16	90	41	0	0	0	1	0	120	5.2	1	0	0	0
5	84	0	54	40	51	46	110	70	180	1	0	0	Primary	114	49	25	94	44	0	0	0	1	1	59	1.2	0	0	1	0
6	67	1	53	40	55	54	130	120	250	0	0	1	Cup	76	28	12	79.6	37	0	0	0	1	0	75	3.9	1	0	0	0
7	46	0	57	47	50	46	50	85	135	1	0	0	Primary	79	83	34	86.9	41	0	0	0	1	0	61	3.27	1	0	0	0
8	74	0	52	45	57	56	159	94	253	1	0	0	Primary	85	48	20	91	43	0	0	0	1	0	93	13.25	1	0	0	0
9	80	0	55	48	50	46	280	85	365	1	0	0	Primary	94	32	18	80	33	0	0	0	1	0	47	1.22	1	0	0	0
10	71	0	52	40	56	54	120	120	240	0	0	1	Cup	65	50	22	95	44	0	0	0	1	0	97	2.44	1	0	0	0
11	69	1	37	40	39	52	130	120	250	0	1	0	Stem	84	30	21	93	43	0	0	0	1	0	42	25.7	1	0	0	0
12	57	0	49	50	75	54	50	90	140	1	0	0	Primary	65	33	20	87	41	0	0	0	1	0	40	1.09	1	0	0	0
13	68	1	51	48	47	46	180	95	275	1	0	0	Primary	61	40	19	90	40	0	0	0	1	0	12	0.75	1	0	0	0
14	61	0	40	40	44	46	50	90	140	1	0	0	Primary	65	34	17	95	46	0	0	0	1	0	47	1.95	1	0	0	0
15	80	1	50	38	70	56	75	95	170	1	0	0	Primary	93	34	17	95	46	1	1	1	0	1	37	1.55	0	1	0	0
16	67	0	44	31	38	46	185	125	310	0	1	1	Cup and Stem	69	60	27	96	47	0	0	0	1	0	47	2.1	1	0	0	0
17	80	1	58	43	59	46	75	90	165	1	0	0	Primary	78	45	19	88	39	0	0	1	0	1	43	2	0	1	0	0
18	70	0	48	24	55	54	134	165	299	0	0	1	Cup	86	45	19	88	39	0	0	0	1	0	37	2.22	1	0	0	0
19	65	0	44	23	40	56	210	120	330	0	1	1	Cup and Stem	87	35	16	85	38	0	0	0	1	0	82	8.7	1	0	0	0
20	72	1	52	50	48	56	100	65	165	0	0	1	Cup	69	37	21	79	34	0	0	0	1	0	42	3	1	0	0	0
21	59	0	46	40	47	54	120	90	210	0	1	1	Cup and Stem	75	49	20	94	42	0	0	0	1	0	32	0.97	1	0	0	0
22	78	0	47	41	50	56	180	100	280	0	0	1	Cup	117	31	16	96	45	0	0	0	1	0	38	0.5	0	0	0	0
23	67	1	59	38	57	54	130	100	230	0	1	0	Stem	90	54	24	95	46	0	0	0	1	0	98	0.92	1	0	0	0
24	72	0	38	42	44	46	135	88	223	1	0	0	Primary	87	26	17	91	40	0	0	0	1	0	66	9.74	0	0	0	0
25	62	1	50	41	55	46	160	85	245	0	1	0	Stem	61	38	18	49	27	0	0	0	1	0	52	1	0	0	0	0
26	44	1	58	46	57	46	180	88	268	1	0	0	Primary	64	37	19	84	39	0	0	0	1	0	40	0.67	1	0	0	0
27	68	0	57	47	40	54	160	70	230	0	1	0	Stem	75	53	21	86	41	0	0	0	1	0	67	10.58	0	0	0	1
28	72	1	54	43	48	46	130	88	218	1	0	0	Primary	69	25	15	90	41	1	1	1	0	0	51	0.8	0	1	0	0
29	81	1	56	44	52	46	220	65	285	0	1	0	Stem	68	40	15	89	39	0	0	0	1	1	45	2.5	0	1	0	0
30	77	0	54	42	54	46	280	120	400	0	0	1	Cup	75	38	20	81	35	0	0	0	1	0	55	4.36	1	0	0	0
31	70	1	52	47	58	46	110	79	189	1	0	0	Primary	92	42	25	88	42	0	0	0	1	0	17	0.67	1	0	0	0
32	46	1	53	44	50	56	200	70	279	0	1	1	Cup and Stem	85	43	18	82	41	0	0	0	1	0	55	1.44	1	0	0	0
33	67	1	52	43	54	46	180	65	245	0	1	0	Stem	46	41	24	61	27	0	0	0	1	0	20	0.71	1	0	0	0
34	75	0	53	48	59	46	120	91	211	1	0	0	Primary	75	37	22	77	31	0	0	0	1	0	89	1.5	1	0	0	0
35	67	1	50	36	51	46	145	84	229	1	0	0	Primary	80	34	13	95.8	44	0	0	0	1	0	66	2.3	1	0	0	0
36	57	1	43	37	51	54	210	210	420	0	1	1	Cup and Stem	71	49	21	94	44	0	0	0	1	0	42	2.7	0	0	0	0
37	66	1	52	39	48	56	165	180	345	0	1	1	Cup and Stem	104	31	19	91	41	0	0	1	0	0	39	5.18	1	0	0	0
38	49	1	51	39	47	54	120	100	220	0	1	0	Stem	66	34	19	98	46	0	0	0	1	0	25	1.44	1	0	0	0
39	71	0	44	40	51	54	165	80	245	0	1	0	Stem	78	32	23	90	40	0	0	0	1	0	19	1.1	1	0	0	0
40	67	1	59	38	57	54	220	150	370	0	1	0	Stem	90	54	24	95	46	0	0	0	1	0	83	3.4	0	0	0	0
41	63	0	53	36	52	54	135	90	225	1	0	0	Primary	86	45	26	84	36	0	0	0	1	0	48	0.61	1	0	0	0
42	76	1	46	35	45	54	130	88	218	1	0	0	Primary	84	45	16	93	41	0	0	0	1	0	89	3.07	1	0	0	0
43	77	1	47	42	55	54	245	120	365	0	0	1	Cup	80	50	26	82	36	0	0	0	1	0	52	0.68	1	0	0	0
44	66	1	52	35	49	54	60	77	137	1	0	0	Primary	26	30	20	85	35	0	0	0	1	0	111	8.75	0	0	0	0
45	47	0	51	33	52	46	140	115	255	0	0	1	Cup	26	36	20	81	35	0	0	0	1	0	90	10.32	1	0	0	0
46	75	1	52	41	54	46	155	160	315	0	0	1	Cup	31	28	18	64	31	0	0	0	1	0	72	24.72	1	0	0	0
47	77	1	48	39	55	54	145	90	235	1	0	0	Primary	28	28	18	98.3	46	0	0	0	1	0	21	4.59	0	0	0	0
48	52	1	54	36	58	54	180	100	280	0	0	1	Cup	38	48	24	90	41	0	0	0	1	0	63	5.34	0	0	0	0
49	56	1	41	37	47	54	65	95	160	1	0	0	Primary	24	47	20	86	38	0	0	0	1	0	108	8.8	0	0	0	0
50	63	0	50	35	47	54	190	84	274	1	0	0	Primary	31	40	18	97	46	1	0	0	1	0	92	5.04	0	0	1	0
51	84	0	50	35	54	54	180	110	190	0	1	1	Cup and Stem	29	42	19	88	40	0	0	0	1	0	90	6.75	0	0	0	0
52	62	1	43	34	52	46	70	85	155	0	1	0	Stem	36	38	21	89	41	1	1	0	1	0	50	2.8	0	1	0	0
53	54	0	50	42	50	54	150	115	165	0	1	1	Cup and Stem	48	49	17	82	35	0	0	0	1	0	49	3.83	0	0	0	0
54	66	0	40	32	51	54	115	145	160	0	1	1	Cup and Stem	27	48	23	90	41	0	0	0	1	0	45	4.9	0	0	0	0
55	54	1	38	34	43	54	75	135	210	0	1	1	Cup and Stem	24	31	20	91	40	0	0	0	1	0	90	6.16	0	0	0	0
56	36	1	47	34	51	46	90	80	170	1	0	0	Primary	26	32	24	87	38	0	0	0	1	0	30	14.7	0	0	0	0
57	63	0	48	37	54	54	165	95	260	0	0	1	Cup	28	44	18	90	40	0	0	0	1	0	59	8.04	0	0	0	0
58	36	1	53	40	58	46	120	93	213	1	0	0	Primary	36	48	16	89	38	0	0	0	1	0	24	3.39	0	0	0	0
59	34	0	50	38	54	46	165	148	313	0	1	0	Stem	56	32	18	96	45	1	1	1	0	0	70	1.35	0	0	1	0
60	47	1	48	42	50	46	130	70	200	1	0	0	Primary	24	38	20	96.2	45	1	1	1	0	0	23	2.39	0	0	1	0
61	73	0	63	45	50	46	150	100	250	0	1	1	Cup and Stem	24	38	20	90	44	0	0	0	1	0	74	8.56	0	0	0	0
62	69	1	52	38	50	46	95	70	165	0	1	0	Stem	48	40	30	100	48	0	0	0	1	0	79	1.1	0	0	1	0
63	64	1	42	37	54	46	155	81	236	1	0	0	Primary	36	40	20	100	48	0	0	0	1	0	22	0.58	0	0	0	0
64	75	1	48	39	53	46	190	125	315	0	0	1	Cup	36	38	21	95	41	0	0	0	1	0	25	4	0	0	1	0
65	46	0	54	38	54	46	45	98	143	1	0	0	Primary	48	44	22	82	39	0	0	0	1	0	48	8.33	1	0	0	0
66	57	1	49	40	52	46	110	86	196	1	0	0	Primary	52	42	21	91	40	0	0	0	1	0	103	16.29	0	0	0	0
67	59	0	48	38	54	46	175	80	255	0	1	0	Stem	50	36	18	44.3	17	0	0	0	1	0	45	7.93	1	0	0	0
68	83	1	47	36	51	46	80	97	177	1	0	0	Primary	44	36	18	92	43	0	0	0	1	1	48	2.92	0	1	0	0
69	64	1	51	41	55	46	60	87	147	1	0	0	Primary	59	38	18	90	41	0	0	0	1	0	56	4.66	0	1	0	0
70	78	0	47	39	52	46	80	96	176	1	0	0	Primary	52	44	22	87	39	0	0	0	1	0	105	13.28	0	0	0	0
71	67	0	50	38	53	46	150	80	230	0	1	1	Cup and Stem	56	41	21	85	35	0	0	0	1	0	45	10.8	0	0	0	0
72	65	0	52	40	51	46	160	89	249	1	0	0	Primary	46	32	20	43.5	29	1	0	0	1	0	98	32.73	0	0	1	0
73	67	0	47	37	50	46	156	135	291	0	1	0	Stem	44	46	25	97.3	46	0	0	0	1	0	50	6.09	0	0	0	0
74	71	0	53	42	55	46	40	93	133	1	0	0	Primary	47	36	18	98	46	0	0	0	0	0	60	6.16	1	0	0	0
75	71	1	55	42	56	46	145	89	234	1	0	0	Primary	60	39	19	93	44	0	0	0	1	0	40	3.68	0	0	0	0
76	73	0	58	45	54	46	120	96	216	1	0	0	Primary	56	52	29	93.2	46	1	1	0	1	0	56	8.03	0	0	1	0
77	66	0	52	41	52	46	80	85	165	1	0	0	Primary	47	58	31	95.6	45	0	0	0	1	0	80	10.77	0	0	1	0
78	77	0	55	43	54	46	110	76	186	1	0	0	Primary	42	50	24	88	39	0	0	0	1	0	54	3.85	0	0	1	0
79	34	0	53	40	52	46	105	81	186	1	0	0	Primary	46	35	17	93	42	0	0	0	1	0	34	4.19	1	0	0	0
80	37	0	56	44	56	46	130	100	230	1	0	0	Primary	58	45	24	99	47	0	0	0	1	0	88	13.66	0	0	0	0
81	74	0	53	38	52	46	105	96	201	1	0	0	Primary	42	30	15	86	38	0	0	0	1	0	56	8.16	0	0	0	1
82	72	1	51	39	54	46	145	85	230	0	1	0	Stem	57	43	24	93	41	0	0	0	1	0	128	17.3	0	0	1	0
83	45	0	54	41	54	46	65	88	153	1	0	0	Primary	59	41	21	96	45	1	1	1	0	0	58	5.5	0	0	1	0
84	50	0	58	38	55	54	113	85	198	0	1	0	Stem	71	37	19	80	35	0	0	0	1	0	10	1.53	1	0	0	0
85	38	1	51	38	54	46	140	82	222	1	0	0	Primary	58	42	21	71	33	0	0	0	1	0	67	4.36	0	0	1	0
86	78	1	53	40	53	46	195	155	350	0	1	0	Stem	50	39	19	95	46	0	0	0	1	0	88	22.45	0	0	0	0
87	58	0	54	39	54	46	60	105	165	0	0	1	Cup	42	38	18	88	37	0	0	0	1	0	111	2.2	0	0	0	0
88	33	0	50	45	48	46	140	140	280	0	1	0	Stem	100	40	20	94	45	0	0	0	1	0	49	3.81	0	0	1	0
89	69	0	57	48	54	54	135	91	226	1	0	0	Primary	96	25	15	97	47	0	0	0	0	0	60	4	1	0	0	0
90	66	0	50	43	52	46	155	130	285	0	0	1	Cup	26	58	25	93	43	0	0	0	1	0	120	5.2	0	0	0	0
91	77	0	48	48	48	46	100	92	192	1	0	0	Primary	80	35	16	90	41	0	0	0	1	0	59	1.2	0	0	0	0
92	84	0	54	40	51	46	75	90	165	1	0	0	Primary	114	49	25	94	44	0	0	0	1	1	75	3.9	0	0	0	0
93	67	1	53	40	55	54	180	100	208	0	0	1	Cup	76	28	12	79.6	37	0	0	0	1	0	61	3.27	0	0	1	0
94	46	0	57	47	50	46	100	87	187	1	0	0	Primary	79	83	34	86.9	41	0	0	0	1	0	93	13.25	0	0	0	0
95	74	0	52	45	57	56	160	43	203	1	0	0	Primary	85	48	20	91	43	0	0	0	1	0	47	1.22	0	0	0	0
96	80	0	55	48	50	46	100	98	198	1	0	0	Primary	94	32	18	80	33	0	0	0	1	0	97	2.44	0	0	1	0
97	71	0	52	40	56	54	180	100	280	0	0	1	Cup	65	50	22	95	44	0	0	0	1	0	42	25.7	0	0	0	0
98	69	1	37	40	39	52	70	100	170	0	1	0	Stem	84	30	21	93	43	0	0	0	1	0	40	1.09	1	0	0	0
99	57	0	49	50	75	54	70	90	160	1	0	0	Primary	65	33	20	87	41	0	0	0	1	0	12	0.75	1	0	0	0
100	68	1	51	48	47	46	110	93	203	1	0	0	Primary	61	40	19	90	40	0	0	0	1	0	47	1.95	1	0	0	0
101	61	0	40	40	44	46	110	93	203	1	0	0	Primary	65	34	17	95	46	0	0	0	1	0	37	1.55	0	0	0	0
102	80	1	50	38	70	56	285	93	378	1	0	0	Primary	93	34	17	95	46	0	0	0	1	1	47	2.1	0	0	0	0
103	67	0	44	31	38	46	115	120	235	0	1	1	Cup and Stem	69	60	27	96	47	0	0	0	1	0	43	2	1	0	0	0
104	80	1	58	43	59	46	110	93	203	1	0	0	Primary	78	45	19	88	39	0	0	1	0	1	37	2.22	0	0	1	0
105	70	0	48	24	55	54	75	125	200	0	0	1	Cup	86	45	19	88	39	0	0	0	1	0	82	8.7	1	0	0	0
106	65	0	44	23	40	56	210	165	375	0	1	1	Cup and Stem	87	35	16	85	38	0	0	0	1	0	42	3	1	0	0	0
107	72	1	52	50	48	56	130	120	250	0	0	1	Cup	69	37	21	79	34	0	0	0	0	0	32	0.97	0	0	1	0
108	59	0	46	40	47	54	130	65	195	0	1	1	Cup and Stem	75	49	20	94	42	0	0	0	1	0	38	0.5	1	0	0	0
109	78	0	47	41	50	56	120	90	210	0	0	1	Cup	117	31	16	96	45	0	0	0	1	0	98	0.92	1	0	0	0
110	67	1	59	38	57	54	185	90	275	0	1	0	Stem	90	54	24	95	46	0	0	0	1	0	66	9.74	1	0	0	0
111	72	0	38	42	44	46	100	95	195	1	0	0	Primary	87	26	17	91	40	0	0	0	1	0	52	1	1	0	0	0
112	62	1	50	41	55	46	134	85	219	0	1	0	Stem	61	38	18	49	27	0	0	0	1	0	40	0.67	1	0	0	0
113	44	1	58	46	57	46	110	88	198	1	0	0	Primary	64	37	19	84	39	0	0	0	1	0	67	10.52	1	0	0	0
114	68	0	57	47	40	54	210	85	295	0	1	0	Stem	75	53	21	86	41	0	0	0	1	0	51	0.8	1	0	0	0
115	62	1	50	41	55	46	100	70	170	0	1	0	Stem	61	38	18	49	27	0	0	0	1	0	45	2.5	0	0	0	0
116	81	1	56	44	52	46	120	65	185	0	1	0	Stem	68	40	15	89	39	0	0	0	1	1	55	4.36	1	0	0	0
117	77	0	54	42	54	46	180	210	390	0	0	1	Cup	75	38	20	81	35	0	0	0	1	0	17	0.67	1	0	0	0
118	70	1	52	47	58	46	150	93	243	1	0	0	Primary	92	42	25	88	42	0	0	0	1	0	55	1.44	1	0	0	0
119	46	1	53	44	50	56	130	180	310	0	1	1	Cup and Stem	85	43	18	82	41	0	0	1	0	0	20	0.71	0	1	0	0
120	67	1	52	43	54	46	245	101	346	0	1	0	Stem	46	41	24	61	27	0	0	0	1	0	89	1.5	1	0	0	0
121	67	0	47	37	50	46	140	80	220	0	1	0	Stem	44	46	25	97.3	46	0	0	0	1	0	66	2.3	1	0	0	0
122	67	1	50	36	51	46	120	90	210	1	0	0	Primary	80	34	13	95.8	44	0	0	0	1	0	42	2.7	0	0	0	0
123	57	1	43	37	51	54	155	150	305	0	1	1	Cup and Stem	71	49	21	94	44	0	0	0	1	0	39	5.18	1	0	0	0
124	66	1	52	39	48	56	180	120	300	0	1	1	Cup and Stem	104	31	19	91	41	0	0	0	1	0	25	1.44	1	0	0	0
125	49	1	51	39	47	54	70	75	145	0	1	0	Stem	66	34	19	98	46	0	0	0	1	0	19	1.1	1	0	0	0
126	71	0	44	40	51	54	150	115	265	0	1	0	Stem	78	32	23	90	40	0	0	0	1	0	83	3.4	1	0	0	0
127	81	0	46	33	59	54	90	99	189	1	0	0	Primary	84	35	24	84	36	0	0	0	0	0	48	0.61	1	0	0	0
128	63	0	53	36	52	54	120	86	206	1	0	0	Primary	86	45	26	84	36	0	0	0	1	0	89	3.07	1	0	0	0
129	67	0	47	37	50	46	165	160	325	0	1	0	Stem	44	46	25	97.3	46	0	0	0	1	0	52	0.68	0	0	0	0
130	77	1	47	42	55	54	150	100	250	0	0	1	Cup	80	50	26	82	36	0	0	0	1	0	111	8.75	1	0	0	0
131	66	1	52	35	49	54	75	96	171	1	0	0	Primary	26	30	20	85	35	0	0	0	1	0	90	10.32	1	0	0	0
132	47	0	51	33	52	46	150	110	180	0	0	1	Cup	26	36	20	81	35	0	0	0	1	0	72	24.72	1	0	0	0
133	75	1	52	41	54	46	95	85	180	0	0	1	Cup	31	28	18	64	31	0	0	0	1	0	21	4.59	1	0	0	0
134	77	1	48	39	55	54	80	71	151	1	0	0	Primary	28	28	18	98.3	46	0	0	0	1	0	63	5.34	1	0	0	0
135	52	1	54	36	58	54	190	115	305	0	0	1	Cup	38	48	24	90	41	0	0	0	1	0	108	8.8	1	0	0	0
136	56	1	41	37	47	54	75	88	163	1	0	0	Primary	24	47	20	86	38	0	0	0	1	0	92	5.04	1	0	0	0
137	63	0	50	35	47	54	120	91	211	1	0	0	Primary	31	40	18	97	46	1	1	0	1	0	90	6.75	0	0	1	0
138	84	0	50	35	54	54	150	145	295	0	1	1	Cup and Stem	29	42	19	88	40	0	0	0	1	0	50	2.8	1	0	0	0
139	62	1	43	34	52	46	175	135	310	0	1	0	Stem	36	38	21	89	41	0	0	0	1	0	49	3.83	1	0	0	0
140	54	0	50	42	50	54	145	95	240	0	1	1	Cup and Stem	48	49	17	82	35	0	0	0	1	0	45	4.9	1	0	0	0
141	66	0	40	32	51	54	115	148	263	0	1	1	Cup and Stem	27	48	23	90	41	0	0	0	1	0	90	6.16	1	0	0	0
142	54	1	38	34	43	54	195	100	295	0	1	1	Cup and Stem	24	31	20	91	40	0	0	0	1	0	30	14.7	1	0	0	0
143	36	1	47	34	51	46	75	75	150	1	0	0	Primary	26	32	24	87	38	0	0	0	1	0	59	8.04	1	0	0	0
144	63	0	48	37	54	54	75	70	145	0	0	1	Cup	28	44	18	90	40	0	0	0	1	0	24	3.39	1	0	0	0
145	36	1	53	40	58	46	80	80	160	1	0	0	Primary	36	48	16	89	38	0	0	0	1	0	70	1.35	1	0	0	0
146	34	0	50	38	54	46	190	125	315	0	1	0	Stem	56	32	18	96	45	1	1	0	0	0	23	2.39	1	0	0	0
147	67	0	47	37	50	46	95	80	175	0	1	0	Stem	44	46	25	97.3	46	0	0	0	1	0	74	8.56	1	0	0	0
148	73	0	63	45	50	46	150	135	285	0	1	1	Cup and Stem	24	38	20	90	44	0	0	0	1	0	79	1.1	1	0	0	0
